# Supplementary material for: Differential Metabolites and Metabolic Pathways Involved in Aerobic Exercise Improvement of Chronic Fatigue Symptoms in Adolescents Based on Gas Chromatography–Mass Spectrometry
Source: Int J Environ Res Public Health. 2022 Feb 18;19(4):2377. doi: 10.3390/ijerph19042377 (PMC8872503; doi:10.3390/ijerph19042377)
Supplement: Supplementary file 1 [file ijerph-19-02377-s001.zip]

Archive with 1 entries (1 files):
- ijerph-1549121-supplementary.pdf
